# Supplementary material for: A Positive Causal Effect of Shrimp Allergy on Major Depressive Disorder Mediated by Allergy- and Immune-Related Pathways in the East Asian Population
Source: Nutrients. 2023 Dec 26;16(1):79. doi: 10.3390/nu16010079 (PMC10780813; doi:10.3390/nu16010079)
Supplement: Supplementary file 1 [file nutrients-16-00079-s001.zip]

Archive with 1 entries (1 files):
- nutrients-2662599-supplementary.pdf
